# Supplementary material for: Ten-Year Trends in Psychotropic Prescribing and Polypharmacy in Australian General Practice Patients with and without Dementia
Source: J Clin Med. 2023 May 10;12(10):3389. doi: 10.3390/jcm12103389 (PMC10219058; doi:10.3390/jcm12103389)
Supplement: Supplementary file 1 [file jcm-12-03389-s001.zip]

Archive with 1 entries (1 files):
- jcm-2352964-supplementary.pdf
